# Supplementary material for: Flow-Through Acetylcholinesterase Sensor with Replaceable Enzyme Reactor
Source: Biosensors (Basel). 2022 Aug 24;12(9):676. doi: 10.3390/bios12090676 (PMC9496324; doi:10.3390/bios12090676)
Supplement: Supplementary file 1 [file biosensors-12-00676-s001.zip]

Archive with 1 entries (1 files):
- biosensors-1851788-supplementary.pdf
